# Supplementary material for: Contrasting selective patterns across the segmented genome of bluetongue virus in a global reassortment hotspot
Source: Virus Evol. 2019 Aug 5;5(2):vez027. doi: 10.1093/ve/vez027 (PMC6680063; doi:10.1093/ve/vez027)
Supplement: vez027_Supplementary_Data [file vez027_supplementary_data.zip]

Archive with 17 entries (17 files):
- FigureS7_Seg7_sub1.pdf
- FigureS8_Seg8_sub1.pdf
- FigureS9_Seg9_sub1.pdf
- FigureS10_Seg10_sub1.pdf
- FigureS11_rev1.pdf
- FigureS12_RDPandD_rev1.pdf
- SupplementaryData_Legends.docx
- TableS1_rev3.xlsx
- TableS2_rev3.xlsx
- TableS3_rev3.xlsx
- TableS4_rev3.xlsx
- FigureS1_SpatialDistribSamples_sub1.pdf
- FigureS2_RTTD_plots_rev3.pdf
- FigureS3_Seg6_sub1.pdf
- FigureS4_Seg1_sub1.pdf
- FigureS5_Seg3_sub1.pdf
- FigureS6_Seg4_sub1.pdf
