# Supplementary material for: Contrasting selective patterns across the segmented genome of bluetongue virus in a global reassortment hotspot
Source: Virus Evol. 2019 Aug 5;5(2):vez027. doi: 10.1093/ve/vez027 (PMC6680063; doi:10.1093/ve/vez027)
Supplement: vez027_Supplementary_Data [file vez027_supplementary_data.zip › TableS1_rev3.xlsx]

## Sheet: AllVirusesInfo
Table S1: Genomes used in this study and associated metadata
		Collection date					Accession numbers
Sequence name	Serotype	Year	Month	Day	Precision (years)	Place	Seg-1	Seg-2	Seg-3	Seg-4	Seg-5	Seg-6	Seg-7	Seg-8	Seg-9	Seg10	Sequencing method / Lab	Ref (PMID)
BTV01IND2010/01	1	2010	09	23	0	Nellore, Andhra Pradesh	KP339144	KP339145	KP339146	KP339147	KP339148	KP339149	KP339150	KP339151	KP339152	KP339153	Illumina / India	This study
BTV01IND2010/02	1	2010	09	10	0	Karimnagar, Andhra Pradesh	KP339134	KP339135	KP339136	KP339137	KP339138	KP339139	KP339140	KP339141	KP339142	KP339143	Illumina / India	This study
BTV02IND2010	2	2010	09	10	0	Karimnagar, Andhra Pradesh	KP339164	KP339165	KP339166	KP339167	KP339168	KP339169	KP339170	KP339171	KP339172	KP339173	Illumina / India	This study
BTV09IND2003/01	9	2003	08	18	0	Mahaboobnagar, Andhra Pradesh	KP339174	KP339175	KP339176	KP339177	KP339178	KP339179	KP339180	KP339181	KP339182	KP339183	Illumina / India	This study
BTV09IND2003/02	9	2003	08	18	0	Mahaboobnagar, Andhra Pradesh	KP339184	KP339185	KP339186	KP339187	KP339188	KP339189	KP339190	KP339191	KP339192	KP339193	Illumina / India	This study
BTV16IND2010/02	16	2010	09	10	0	Nellore, Andhra Pradesh	KP339224	KP339225	KP339226	KP339227	KP339228	KP339229	KP339230	KP339231	KP339232	KP339233	Illumina / India	This study
BTV16IND2010/03	16	2010	08	30	0	Mahaboobnagar, Andhra Pradesh	KP339194	KP339195	KP339196	KP339197	KP339198	KP339199	KP339200	KP339201	KP339202	KP339203	Illumina / India	This study
BTV16IND2010/04	16	2010	08	30	0	Mahaboobnagar, Andhra Pradesh	KP339204	KP339205	KP339206	KP339207	KP339208	KP339209	KP339210	KP339211	KP339212	KP339213	Illumina / India	This study
BTV16IND2011	16	2011	09	04	0	Adilabad, Andhra Pradesh	KP339214	KP339215	KP339216	KP339217	KP339218	KP339219	KP339220	KP339221	KP339222	KP339223	Illumina / India	This study
BTV21IND2006/02	21	2005	09	14	0	Karimnagar, Andhra Pradesh	KP339234	KP339235	KP339236	KP339237	KP339238	KP339239	KP339240	KP339241	KP339242	KP339243	Illumina / India	This study
BTV02IND1993	2	1993	01	01	1	Chittoor, Andhra Pradesh	KP339154	KP339155	KP339156	KP339157	KP339158	KP339159	KP339160	KP339161	KP339162	KP339163	Illumina / India	This study
IND2015/22	12	2015	12	18	0	Thoothukudi, Tamil Nadu	MK507967	MK507968	MK507966	MK507965	MK507971	MK507970	MK507969	MK507964	MK507963	MK507962	Illumina / MRC-CVR-UK	This study
IND2015/40	1	2015	12	22	0	Tuticorin, Tamil Nadu	MK516463	MK516508	MK516418	MK516373	MK516553	MK516643	MK516328	MK516598	MK516689	MK516734	Illumina/ MRC-CVR-UK	This study
IND2015/491	5	2015	12	25	0	Kanchipuram, Tamil Nadu	MK516419	MK516464	MK516374	MK516329	MK516509	MK516599	MK516284	MK516554	MK516644	MK516690	Illumina / MRC-CVR-UK	This study
IND2015/492	5	2015	12	25	0	Kanchipuram, Tamil Nadu	MK516420	MK516465	MK516375	MK516330	MK516510	MK516600	MK516285	MK516555	MK516645	MK516691	Illumina/ MRC-CVR-UK	This study
IND2015/494	12	2015	12	25	0	Kanchipuram, Tamil Nadu	MK516421	MK516466	MK516376	MK516331	MK516511	MK516601	MK516286	MK516556	MK516646	MK516692	Illumina / MRC-CVR-UK	This study
IND2015/404	5	2015	12	25	0	Erode, Tamil Nadu	MK516422	MK516467	MK516377	MK516332	MK516512	MK516602	MK516287	MK516557	MK516647	MK516693	Illumina/ MRC-CVR-UK	This study
IND2015/406	12	2015	12	25	0	Erode, Tamil Nadu	MK516423	MK516468	MK516378	MK516333	MK516513	MK516603	MK516288	MK516558	MK516648	MK516694	Illumina / MRC-CVR-UK	This study
IND2015/408	5	2015	12	25	0	Erode, Tamil Nadu	MK516424	MK516469	MK516379	MK516334	MK516514	MK516604	MK516289	MK516559	MK516649	MK516695	Illumina/ MRC-CVR-UK	This study
IND2015/470	12	2015	12	25	0	Tirunehveli, Tamil Nadu	MK516425	MK516470	MK516380	MK516335	MK516515	MK516605	MK516290	MK516560	MK516650	MK516696	Illumina / MRC-CVR-UK	This study
IND2015/471	5	2015	12	25	0	Tirunehveli, Tamil Nadu	MK516426	MK516471	MK516381	MK516336	MK516516	MK516606	MK516291	MK516561	MK516651	MK516697	Illumina/ MRC-CVR-UK	This study
IND2015/472	12	2015	12	25	0	Tirunehveli, Tamil Nadu	MK516427	MK516472	MK516382	MK516337	MK516517	MK516607	MK516292	MK516562	MK516652	MK516698	Illumina / MRC-CVR-UK	This study
IND2015/473	12	2015	12	25	0	Tirunehveli, Tamil Nadu	MK516428	MK516473	MK516383	MK516338	MK516518	MK516608	MK516293	MK516563	MK516653	MK516699	Illumina/ MRC-CVR-UK	This study
IND2015/474	12	2015	12	25	0	Tirunehveli, Tamil Nadu	MK516429	MK516474	MK516384	MK516339	MK516519	MK516609	MK516294	MK516564	MK516654	MK516700	Illumina / MRC-CVR-UK	This study
IND2015/475	5	2015	12	25	0	Tirunehveli, Tamil Nadu	MK516430	MK516475	MK516385	MK516340	MK516520	MK516610	MK516295	MK516565	MK516655	MK516701	Illumina/ MRC-CVR-UK	This study
IND2015/476	5	2015	12	25	0	Tirunehveli, Tamil Nadu	MK516431	MK516476	MK516386	MK516341	MK516521	MK516611	MK516296	MK516566	MK516656	MK516702	Illumina / MRC-CVR-UK	This study
IND2015/477	9	2015	12	25	0	Tirunehveli, Tamil Nadu	MK516432	MK516477	MK516387	MK516342	MK516522	MK516612	MK516297	MK516567	MK516657	MK516703	Illumina/ MRC-CVR-UK	This study
IND2015/478	5	2015	12	25	0	Tirunehveli, Tamil Nadu	MK516433	MK516478	MK516388	MK516343	MK516523	MK516613	MK516298	MK516568	MK516658	MK516704	Illumina / MRC-CVR-UK	This study
IND2015/480	12	2015	12	25	0	Tirunehveli, Tamil Nadu	MK516434	MK516479	MK516389	MK516344	MK516524	MK516614	MK516299	MK516569	MK516659	MK516705	Illumina/ MRC-CVR-UK	This study
IND2015/483	12	2015	12	25	0	Tirunehveli, Tamil Nadu	MK516435	MK516480	MK516390	MK516345	MK516525	MK516615	MK516300	MK516570	MK516660	MK516706	Illumina / MRC-CVR-UK	This study
IND2015/484	12	2015	12	25	0	Tirunehveli, Tamil Nadu	MK516436	MK516481	MK516391	MK516346	MK516526	MK516616	MK516301	MK516571	MK516661	MK516707	Illumina/ MRC-CVR-UK	This study
IND2015/486	5	2015	12	25	0	Tirunehveli, Tamil Nadu	MK516437	MK516482	MK516392	MK516347	MK516527	MK516617	MK516302	MK516572	MK516662	MK516708	Illumina / MRC-CVR-UK	This study
IND2015/CS4	12	2015	12	25	0	Tirunehveli, Tamil Nadu	MK516438	MK516483	MK516393	MK516348	MK516528	MK516618	MK516303	MK516573	MK516663	MK516709	Illumina/ MRC-CVR-UK	This study
IND2015/CS6	12	2015	12	25	0	Tirunehveli, Tamil Nadu	MK516439	MK516484	MK516394	MK516349	MK516529	MK516619	MK516304	MK516574	MK516664	MK516710	Illumina / MRC-CVR-UK	This study
IND2015/CS9	5	2015	12	25	0	Tirunehveli, Tamil Nadu	MK516440	MK516485	MK516395	MK516350	MK516530	MK516620	MK516305	MK516575	MK516665	MK516711	Illumina/ MRC-CVR-UK	This study
IND2015/534	5	2015	12	25	0	Thoothukudi, Tamil Nadu	MK516441	MK516486	MK516396	MK516351	MK516531	MK516621	MK516306	MK516576	MK516666	MK516712	Illumina / MRC-CVR-UK	This study
IND2015/547	5	2015	12	25	0	Thoothukudi, Tamil Nadu	MK516442	MK516487	MK516397	MK516352	MK516532	MK516622	MK516307	MK516577	MK516667-8	MK516713	Illumina/ MRC-CVR-UK	This study
IND2015/228	5	2015	12	25	0	Tirunehveli, Tamil Nadu	MK516443	MK516488	MK516398	MK516353	MK516533	MK516623	MK516308	MK516578	MK516669	MK516714	Illumina / MRC-CVR-UK	This study
IND2015/34	12	2015	12	25	0	Thoothukudi, Tamil Nadu	MK516444	MK516489	MK516399	MK516354	MK516534	MK516624	MK516309	MK516579	MK516670	MK516715	Illumina/ MRC-CVR-UK	This study
IND2015/556	12	2015	12	25	0	Thoothukudi, Tamil Nadu	MK516445	MK516490	MK516400	MK516355	MK516535	MK516625	MK516310	MK516580	MK516671	MK516716	Illumina / MRC-CVR-UK	This study
IND2014/BTVNo1	10	2014	12	06	0	Thanjavur, Tamil Nadu	MK516446	MK516491	MK516401	MK516356	MK516536	MK516626	MK516311	MK516581	MK516672	MK516717	Illumina/ MRC-CVR-UK	This study
IND2014/BTVNo2	10	2014	12	06	0	Thanjavur, Tamil Nadu	MK516447	MK516492	MK516402	MK516357	MK516537	MK516627	MK516312	MK516582	MK516673	MK516718	Illumina / MRC-CVR-UK	This study
IND2015/V1	5	2015	11	26	0	Chikballapur, Karnataka	MK516448	MK516493	MK516403	MK516358	MK516538	MK516628	MK516313	MK516583	MK516674	MK516719	Illumina/ MRC-CVR-UK	This study
IND2015/V2	5	2015	11	26	0	Chikballapur, Karnataka	MK516449	MK516494	MK516404	MK516359	MK516539	MK516629	MK516314	MK516584	MK516675	MK516720	Illumina / MRC-CVR-UK	This study
IND2015/V41	12	2015	11	26	0	Chikballapur, Karnataka	MK516450	MK516495	MK516405	MK516360	MK516540	MK516630	MK516315	MK516585	MK516676	MK516721	Illumina/ MRC-CVR-UK	This study
IND2015/V44	5	2015	11	26	0	Chikballapur, Karnataka	MK516451	MK516496	MK516406	MK516361	MK516541	MK516631	MK516316	MK516586	MK516677	MK516722	Illumina / MRC-CVR-UK	This study
IND2015/V44lamb	12	2015	11	26	0	Chikballapur, Karnataka	MK516452	MK516497	MK516407	MK516362	MK516542	MK516632	MK516317	MK516587	MK516678	MK516723	Illumina/ MRC-CVR-UK	This study
IND2015/V	12	2015	11	26	0	Chikballapur, Karnataka	MK516453	MK516498	MK516408	MK516363	MK516543	MK516633	MK516318	MK516588	MK516679	MK516724	Illumina / MRC-CVR-UK	This study
IND2015/K3	2	2015	09	10	0	Karimnagar, Telangana	MK516454	MK516499	MK516409	MK516364	MK516544	MK516634	MK516319	MK516589	MK516680	MK516725	Illumina/ MRC-CVR-UK	This study
IND2015/K4	4	2015	09	10	0	Karimnagar, Telangana	MK516455	MK516500	MK516410	MK516365	MK516545	MK516635	MK516320	MK516590	MK516681	MK516726	Illumina / MRC-CVR-UK	This study
IND2015/K9	2	2015	09	10	0	Karimnagar, Telangana	MK516456	MK516501	MK516411	MK516366	MK516546	MK516636	MK516321	MK516591	MK516682	MK516727	Illumina/ MRC-CVR-UK	This study
IND2015/K13	1	2015	09	12	0	Karimnagar, Telangana	MK516457	MK516502	MK516412	MK516367	MK516547	MK516637	MK516322	MK516592	MK516683	MK516728	Illumina / MRC-CVR-UK	This study
IND2015/K14	2	2015	09	12	0	Karimnagar, Telangana	MK516458	MK516503	MK516413	MK516368	MK516548	MK516638	MK516323	MK516593	MK516684	MK516729	Illumina/ MRC-CVR-UK	This study
IND2015/6PK	4	2015	09	07	0	Warangal, Telangana	MK516459	MK516504	MK516414	MK516369	MK516549	MK516639	MK516324	MK516594	MK516685	MK516730	Illumina / MRC-CVR-UK	This study
IND2014/10NLG	5	2014	10	03	0	Nalgonda, Telangana	MK516460	MK516505	MK516415	MK516370	MK516550	MK516640	MK516325	MK516595	MK516686	MK516731	Illumina/ MRC-CVR-UK	This study
IND2015/7A	1	2015	11	08	0	Anantpur, Andhra Pradesh	MK516461	MK516506	MK516416	MK516371	MK516551	MK516641	MK516326	MK516596	MK516687	MK516732	Illumina / MRC-CVR-UK	This study
IND2015/14A	2	2015	11	08	0	Anantpur, Andhra Pradesh	MK516462	MK516507	MK516417	MK516372	MK516552	MK516642	MK516327	MK516597	MK516688	MK516733	Illumina/ MRC-CVR-UK	This study
BTV04IND2008	4	2008	09	22	0	Andhra Pradesh	KF560417	KF560418	KF560419	KF560420	KF560421	KF560422	KF560423	KF560424	KF560425	KF560426	IonTorrent	Unpublished
BTV09IND2007	9	2007	10	26	0	Andhra Pradesh	JX003687	JX003688	JX003689	JX003690	JX003691	JX003692	JX003693	JX003694	JX003695	JX003696	Illumina	22787266
BTV01IND2008	1	2008	09	26	0	Andhra Pradesh	JX399148	JX399149	JX399150	JX399151	JX399152	JX399153	JX399154	JX399155	JX399156	JX399157	Illumina	23831448
BTV12IND2011	12	2011	09	04	0	Nirmal, Andhra Pradesh	KC662612	KC662613	KC662614	KC662615	KC662616	KC662617	KC662618	KC662619	KC662620	KC662621	Illumina	24330644
BTV01IND2008/02	1	2009	10	09	0	Andhra Pradesh	KF664123	KF664124	KF664125	KF664126	KF664127	KF664128	KF664129	KF664130	KF664131	KF664132	IonTorrent	Unpublished
BTV16IND2008/01	16	2008	09	26	0	Andhra Pradesh	KF664103	KF664104	KF664105	KF664106	KF664107	KF664108	KF664109	KF664110	KF664111	KF664112	IonTorrent	Unpublished
BTV09IND2006	9	2006	10	06	0	Guntur Dist, Andhra Pradesh	JF443166	JF443167	JF443158	JF443159	JF443163	JF443160	JF443162	JF443164	JF443161	JF443165	Sanger	22258368
BTV02IND1982/01	2	1982	03	01	0.085	NA	JQ713557	AJ585152	JQ713558	JQ713559	JQ713560	AJ586675	JQ713561	AM900382	JQ713562	JQ713563	Sanger	22532533
BTV01IND1988/01	1	1988	09	01	0.082	NA	KP696517	AJ585113	KP696518	KP696519	KP696520	KP696521	KP696522	KP696523	KP696524	KP696525	Sanger	26121128
BTV01IND1992/01	1	1992	03	01	0.085	Avikanagar, Rajasthan	JQ282770	AJ585111	JQ282771	JQ282772	JQ282773	AJ586659	JQ282774	JQ282775	JQ282776	JQ282777	Sanger	22457532
BTV01IND1992/02	1	1992	11	01	0.082	NA	KP696526	AJ585112	KP696527	KP696528	KP696529	KP696530	KP696531	KP696532	KP696533	KP696534	Sanger	26121128
BTV01IND1999/01	1	1999	08	01	0.085	Haryana	KP696535	AJ585114	KP696536	KP696537	KP696538	KP696539	KP696540	KP696541	KP696542	KP696543	Sanger	26121128
BTV01IND2001/01	1	2001	02	01	0.079	Chennai	KP696544	AJ585115	DQ186811	KP696545	KP696546	KP696547	KP696548	KP696549	KP696550	KP696551	Sanger	26121128
BTV23IND1997/01	23	1997	12	01	0.085	Near Bangalore India	KP696661	AJ585189	KP696662	KP696663	KP696664	KP696665	KP696666	KP696667	KP696668	KP696669	Sanger	26121128
BTV16IND2010/01	16	2010	06	01	0.082	Chennai	JQ924820	JQ924821	JQ924822	JQ924823	JQ924824	JQ924825	JQ924826	JQ924827	JQ924828	JQ924829	Sanger	22787269
BTV01IND1985/01	1	1985	01	01	1	NA	KP696507	KP696508	KP696509	KP696510	KP696511	KP696512	KP696513	KP696514	KP696515	KP696516	Sanger	26121128
BTV01IND2003/04	1	2003	01	01	1	Coimbatore, Tamil Nadu	KP696552	KP696553	KP696554	KP696555	KP696556	KP696557	KP696558	KP696559	KP696560	KP696561	Sanger	26121128
BTV01IND2003/05	1	2003	01	01	1	Thoothukudi, Tamil Nadu	KP696562	KP696563	KP696564	KP696565	KP696566	KP696567	KP696568	KP696569	KP696570	KP696571	Sanger	26121128
BTV02IND1993/01	2	1993	01	01	1	South India	KP696582	KP696583	KP696584	KP696585	KP696586	KP696587	KP696588	KP696589	KP696590	KP696591	Sanger	26121128
BTV02IND1994/01	2	1994	01	01	1	NA	KP268774	KP268775	KP268776	KP268777	KP268778	KP268779	KP268780	KP268781	KP268782	KP268783	Sanger	26121128
BTV23IND1988/02	23	1988	01	01	1	Maharastra, Western India	JQ771823	JQ771824	JQ771825	JQ771826	JQ771827	AJ631217	JQ771828	JQ771829	JQ771830	JQ771831	Sanger	26121128
BTV01IND2007	1	2007	01	01	1	Gujarat	KF664113	KF664114	KF664115	KF664116	KF664117	KF664118	KF664119	KF664120	KF664121	KF664122	IonTorrent	Unpublished
BTV16PAK1960	16	1960	01	01	1	Hazara, West Pakistan	JX272459	JX272460	JX272461	JX272462	JX272463	JX272464	JX272465	JX272466	JX272467	JX272468	454 & Illumina	Unpublished
BTV01IND2008/03	1	2008	01	01	1	NA	KU234257	KU234258	KU234259	KU234260	KU234261	KU234262	KU234263	KU234264	KU234265	KU234266	IonTorrent	Unpublished
BTV16IND2011/02	16	2011	01	01	1	Gujarat	KF664133	KF664134	KF664135	KF664136	KF664137	KF664138	KF664139	KF664140	KF664141	KF664142	IonTorrent	Unpublished
BTV09IND2004/02	9	2002	01	01	2	Andhra Pradesh	KP696612	KP696613	KP696614	KP696615	KP696616	KP696617	KP696618	KP696619	KP696620	KP696621	Sanger	26121128
BTV09IND2004/04	9	2002	01	01	2	Hyderabad	KP696622	KP696623	KP696624	KP696625	KP696626	KP696627	KP696628	KP696629	KP696630	KP696631	Sanger	26121128
BTV09IND2005/01	9	2002	01	01	2	Hyderabad	KP696632	KP696633	KP696634	KP696635	KP696636	KP696637	KP696638	AM900388	KP696639	KP696640	Sanger	26121128
BTV09IND2005/02	9	2002	01	01	2	Hyderabad	KP696641	KP696642	KP696643	KP696644	KP696645	KP696646	KP696647	KP696648	KP696649	KP696650	Sanger	26121128
BTV09IND2005/03	9	2002	01	01	2	Hyderabad	KP696651	KP696652	KP696653	KP696654	KP696655	KP696656	KP696657	KP696658	KP696659	KP696660	Sanger	26121128
BTV03IND2003/08	3	2002	01	01	2	NA	JQ771813	JQ771814	JQ771815	JQ771816	JQ771817	JQ771818	JQ771819	JQ771820	JQ771821	JQ771822	Sanger	22570246
BTV01IND2003/10	1	2003	01	01	1	NA	KP696572	KP696573	KP696574	KP696575	KP696576	KP696577	KP696578	KP696579	KP696580	KP696581	Sanger	26121128
IND2016/118	12	2016	04	01	0	Gurugram, Haryana	MF615237	MF615238	MF615239	MF615240	MF615241	MF615242	MF615243	MF615244	MF615245	MF615246	Sanger	Unpublished
BTV10IND2003K3	10	2003	08	01	0.085	Khammam, Andhra Pradesh	KP339244	KP339245	KP339246	KP339247	KP339248	KP339249	KP339250	KP339251	KP339252	KP339253	Illumina	Unpublished
IND2014/01	16	2014	11	01	0.082	Karur, Tamil Nadu	KX302634	KX302635	KX302636	KX302637	KX302638	KX302639	KX302640	KX302641	KX302642	KX302643	Sanger	27540057
