# Supplementary material for: Contrasting selective patterns across the segmented genome of bluetongue virus in a global reassortment hotspot
Source: Virus Evol. 2019 Aug 5;5(2):vez027. doi: 10.1093/ve/vez027 (PMC6680063; doi:10.1093/ve/vez027)
Supplement: vez027_Supplementary_Data [file vez027_supplementary_data.zip › TableS2_rev3.xlsx]

## Sheet: Sheet1
Table S2: Mapping and coverage statistics of the BTV samples sequenced at MRC-CVR, UK
						Seg-1						Seg-2						Seg-3						Seg-4						Seg-5						Seg-6						Seg-7						Seg-8
Sample	Serotype	Total reads1	Mapped reads2	Unmapped reads3	% mapped reads4	Reference length5	Mapped reads6	Percent covered7	Min depth8	Max depth9	Average depth10	Reference length5	Mapped reads6	Percent covered7	Min depth8	Max depth9	Average depth10	Reference length5	Mapped reads6	Percent covered7	Min depth8	Max depth9	Average depth10	Reference length5	Mapped reads6	Percent covered7	Min depth8	Max depth9	Average depth10	Reference length5	Mapped reads6	Percent covered7	Min depth8	Max depth9	Average depth10	Reference length5	Mapped reads6	Percent covered7	Min depth8	Max depth9	Average depth10	Reference length5	Mapped reads6	Percent covered7	Min depth8	Max depth9	Average depth10	Reference length5	Mapped reads6
IND2015/22	12	1310354	1198685	111669	91.478	3944	216173	99.8732	2	19248	7647.99	2904	208265	99.8967	1	17540	9969.95	2769	318669	99.061	1	41404	15872.8	1981	75564	98.9399	1	10702	5257.06	1767	80365	99.717	2	12008	6280.65	1645	92675	99.2097	1	12750	7843.77	1152	71054	100	9	17987	8409.03	1112	46939
IND2015/40	1	1114410	895749	218661	80.3788	3944	105413	99.8732	1	6997	3643.68	2940	168278	99.8639	3	15184	7791.78	2772	168643	99.6032	1	14976	8265.43	1981	93173	98.9904	2	14253	6307.95	1765	66314	99.5467	1	10567	5080.1	1635	84579	99.6942	2	13557	6842.4	1154	45696	99.3068	6	13077	5232.4	1125	72051
IND2015/491	5	991322	546379	444943	55.1162	3944	73174	99.7972	2	4805	2470.34	2868	116860	100	10	12172	5606.04	2772	111631	99.5671	1	20028	5385.42	1981	59970	98.3847	1	15837	3984.03	1765	33651	99.7734	2	4816	2525.91	1637	31704	99.4502	3	8178	2640.43	1156	35381	99.0484	1	17364	4102.09	1125	41289
IND2015/492	5	1521662	1299637	222025	85.409	3944	272045	99.645	1	17792	9607.53	2868	249327	100	5	27386	12041.4	2772	200121	99.1703	2	19461	9857.7	1981	134735	98.5361	1	16600	9321.8	1765	103232	99.83	2	17118	8057.29	1637	101700	99.4502	3	17920	8540.21	1156	46434	99.5675	1	17351	5454.25	1125	87388
IND2015/494	12	1838144	1669911	168233	90.8477	3944	327334	99.8732	1	29906	11632.4	2904	307282	99.7934	2	23504	14716.7	2769	422178	99.4583	1	55547	21104	1981	106835	99.4952	1	14484	7458.43	1767	117610	99.717	1	18469	9235.7	1645	109001	99.1489	1	16146	9207.07	1152	93429	100	2	25618	11109.6	1112	61607
IND2015/404	5	1636434	1472349	164085	89.973	3944	238207	99.4675	1	18559	8432.53	2868	369291	100	4	43457	17940.5	2772	258902	98.7734	14	29969	12824.2	1981	109298	98.8894	1	13596	7584.24	1765	100814	99.83	4	15876	7885.99	1637	94407	99.5724	1	14995	7973.55	1156	56153	98.8754	1	20542	6620.53	1125	90695
IND2015/406	12	1567616	1401464	166152	89.401	3944	226698	99.8732	3	21535	7991.25	2904	283986	99.9656	1	25856	13629	2769	335213	99.3138	2	33911	16633	1981	83930	99.5457	1	12664	5845.26	1767	93101	99.717	4	14299	7257.29	1645	112589	99.0881	2	17819	9530.03	1152	74540	100	6	20416	8852.66	1112	77083
IND2015/408	5	1473564	1122955	350609	76.2067	3944	114319	99.8225	1	7763	3845.04	2868	240972	100	24	29765	11499.6	2772	216685	98.7734	7	33461	10519.5	1981	104821	98.9399	2	23070	6981.26	1765	76167	99.83	1	10552	5730.98	1637	71359	99.4502	7	18199	5911.25	1156	77371	99.308	1	37218	8985	1125	116495
IND2015/470	12	1683044	1532183	150861	91.0364	3944	253370	99.9493	2	27203	8938.39	2904	317733	99.7934	2	29276	15165.9	2769	377832	99.7833	1	41665	18761	1981	84027	100	1	11222	5820.92	1767	80490	99.4907	4	11827	6259.42	1645	133863	99.3921	1	19384	11285.8	1152	80589	99.2188	2	21849	9557.82	1112	64474
IND2015/471	5	1495302	1304770	190532	87.258	3944	186063	99.7718	10	13571	6487.15	2868	269787	100	40	26781	13072.7	2772	241669	99.3867	3	27157	11951.7	1981	64506	99.5962	1	8681	4320.75	1765	72403	100	1	11232	5469.57	1637	96781	99.4502	20	20616	8171.46	1156	45769	100	1	18155	5278.76	1125	109530
IND2015/472	12	1600128	1338352	261776	83.6403	3944	197376	99.8732	3	22079	6904.46	2904	277461	99.8967	1	28596	13196.9	2769	298111	99.5305	2	38857	14679.6	1981	73412	100	1	10905	5066.84	1767	76303	99.717	3	10113	5848.5	1645	133975	99.3921	1	21590	11298.1	1152	71657	100	7	19925	8476.14	1112	73241
IND2015/473	12	1627068	1482815	144253	91.1342	3944	252078	99.7211	2	27150	8949.83	2904	313799	99.7245	1	24040	15053.5	2769	326870	99.061	2	35667	16328	1981	117307	99.0914	1	17215	8222	1767	77106	99.717	1	11287	6024.09	1645	109164	98.6018	1	15164	9240.73	1152	75955	98.9583	1	20087	9038.94	1112	78277
IND2015/474	12	1662468	1514980	147488	91.1284	3944	305925	99.3408	1	29395	10867	2904	314152	99.8967	4	24713	15062.2	2769	333515	99.061	1	38705	16634.7	1981	116157	99.1418	1	15284	8120.53	1767	96447	99.4907	4	15330	7568.24	1645	110410	98.541	2	15103	9336.73	1152	61190	100	1	16507	7253.88	1112	68243
IND2015/475	5	1410546	1233996	176550	87.4836	3944	197782	99.1886	1	16224	6986.43	2868	305498	100	3	32652	14818.9	2772	208090	99.1703	1	20732	10269.5	1981	93301	98.3847	2	12419	6457.96	1765	83625	99.6034	2	14065	6532.24	1637	90756	99.4502	5	16044	7646.48	1156	37519	98.4429	1	15537	4404.34	1125	85060
IND2015/476	5	1224262	1020036	204226	83.3184	3944	187430	99.8225	1	11230	6542.55	2868	189321	100	27	20290	9112.02	2772	172459	99.3867	1	15248	8456.93	1981	113209	100	1	18952	7743.42	1765	89826	99.6034	7	16777	6961.06	1637	73367	99.4502	6	11766	6155.64	1156	39308	99.3945	1	16270	4582.66	1125	75991
IND2015/477	9	1149154	778504	370650	67.7458	3944	115899	99.8732	2	8433	4014.09	2921	146947	99.6577	1	16557	6948.68	2772	173418	99.5671	2	22106	8481.52	1981	63747	99.1923	2	8261	4288.5	1765	60090	99.83	2	8190	4545.29	1637	48849	99.5724	3	11323	4027.9	1156	21965	99.5675	6	8122	2474.94	1125	61071
IND2015/478	5	1512894	1112919	399975	73.5623	3944	136833	100	2	9784	4679.29	2868	246412	100	36	27499	11778	2772	198893	99.3867	1	24207	9684.55	1981	114777	100	1	22190	7698.93	1765	80265	99.7734	2	11925	6079.06	1637	68408	99.5724	1	14264	5694.02	1156	60766	99.2215	2	29286	7067.27	1125	110353
IND2015/480	12	1532332	1304574	227758	85.1365	3944	169904	99.8986	1	18491	5908.19	2904	276907	99.449	1	27350	13053.7	2769	347421	99.061	1	53220	17016.1	1981	58490	99.7981	2	7865	4001.32	1767	43742	99.4907	1	6888	3338.64	1645	123681	99.2097	1	18158	10295.5	1152	58399	100	1	15159	6845.32	1112	89704
IND2015/483	12	1561900	1402475	159425	89.7929	3944	192385	99.7211	2	17785	6803.71	2904	224441	99.3457	2	18114	10717.2	2769	263041	99.6027	2	32516	13053.2	1981	72760	98.3847	2	10007	5056.84	1767	70912	99.4907	2	11104	5553.27	1645	81914	98.845	1	11990	6889.7	1152	53492	100	1	14378	6325.14	1112	57763
IND2015/484	12	1309610	1060272	249338	80.9609	3944	150998	99.8732	2	15921	5203.17	2904	187879	99.8967	1	18235	8841.29	2769	243746	99.6027	1	25982	11829	1981	70473	98.738	3	12217	4816.83	1767	63803	99.717	7	8533	4838.84	1645	84000	98.9058	1	14465	6993.48	1152	58411	100	6	19780	6845.94	1112	109607
IND2015/486	5	785212	297645	487567	37.9063	3944	27750	99.1886	1	2068	955.89	2868	74244	99.9303	1	9360	3571.05	2772	53041	98.557	6	9076	2571.6	1981	24602	98.6875	1	3361	1671.04	1765	19215	99.5467	1	2775	1458.61	1637	18620	99.4502	3	3534	1542.47	1156	13122	98.2699	1	5665	1530.04	1125	24027
IND2015/CS4	12	1416248	1146147	270101	80.9284	3944	194794	100	1	18263	6708.33	2904	199149	99.8967	1	17312	9310.62	2769	267554	99.3499	1	24766	12938.7	1981	72435	98.8894	1	11320	4926.26	1767	88817	99.717	3	13625	6779.04	1645	82690	99.3921	1	12899	6854.04	1152	65783	100	6	17817	7670.49	1112	80726
IND2015/CS6	12	707554	564046	143508	79.7177	3944	102976	100	1	8867	3611.2	2904	91903	99.7934	2	7468	4341.62	2769	146770	99.4944	1	18453	7214.64	1981	41099	100	2	6048	2835.15	1767	35100	99.717	3	5314	2704.94	1645	33833	98.9666	1	5401	2826.41	1152	38079	99.4792	2	9077	4459.65	1112	24793
IND2015/CS9	5	802476	492617	309859	61.3871	3944	66960	99.7718	9	4168	2272.67	2868	71609	100	7	6908	3374.22	2772	85469	99.3867	1	10440	4137.76	1981	57479	99.4447	2	9675	3832.99	1765	38180	99.6034	4	5327	2868.89	1637	40866	99.4502	2	9621	3394.39	1156	23629	99.9135	1	9935	2718.7	1125	54968
IND2015/534	5	909834	271710	638124	29.8637	3944	30059	99.7718	1	1825	987.3	2868	50398	100	19	6462	2337.93	2772	48257	98.7734	6	6949	2286.7	1981	33681	98.3342	1	7512	2203.13	1765	20934	99.83	1	2772	1542.8	1637	17470	99.5113	1	4839	1433.44	1156	17006	98.2699	2	8550	1939.72	1125	27673
IND2015/547	5	1368010	1017456	350554	74.3749	3944	159536	99.8225	3	10251	5500	2868	164293	100	39	16168	7801.92	2772	175921	99.3867	1	16886	8577.97	1981	116247	99.3438	1	19431	7835.47	1765	86558	99.6034	8	13057	6628.54	1637	78577	99.4502	23	16606	6576.65	1156	44516	99.5675	2	18536	5153.64	1125	94159
IND2015/228	5	1134614	816444	318170	71.9579	3944	97618	99.7718	2	7127	3325.66	2868	163838	100	45	18192	7809.55	2772	155267	99.7114	1	20414	7527.15	1981	79745	99.6466	2	17469	5324.12	1765	57430	99.83	2	8604	4345.13	1637	53661	99.5113	1	13382	4457.5	1156	43254	98.6159	2	21256	4997.36	1125	86302
IND2015/34	12	1370154	1184965	185189	86.4841	3944	219943	100	1	19968	7697.21	2904	228083	100	1	20378	10788.3	2769	335884	99.7833	1	38778	16534.1	1981	80968	99.2933	1	11573	5559.8	1767	58152	99.717	2	9024	4488.11	1645	69364	99.0881	2	9827	5783.69	1152	74280	99.4792	1	17894	8712.44	1112	33879
IND2015/556	12	1260684	1035741	224943	82.1571	3944	178858	99.9493	2	14541	6309.96	2904	164244	100	1	12917	7799.65	2769	246036	99.7833	1	33477	12188.1	1981	81187	99.4447	1	11828	5646.67	1767	91450	99.717	3	15308	7137.95	1645	64576	99.8176	1	8664	5376.56	1152	61203	100	6	12764	7184.26	1112	65992
IND2014/BTVNo1	10	1213550	791941	421609	65.2582	3944	200359	99.8732	1	18256	6960.5	2926	99539	99.6924	1	8899	4677.16	2772	132103	99.5671	1	14289	6569.69	1981	57284	98.9399	2	7610	3942.92	1769	82360	99.6608	1	11637	6413.46	1638	63048	99.4505	1	10901	5231.51	1156	42501	98.3564	1	10946	4888.64	1127	48942
IND2014/BTVNo2	10	1108598	775851	332747	69.9849	3944	176442	99.8732	2	17283	6116.91	2926	102941	99.6924	1	14874	4791.15	2772	120556	99.6753	1	12157	5979.21	1981	77156	99.6466	3	12809	5183.35	1769	72842	99.8304	3	9663	5654.91	1638	62207	99.5116	1	10260	5124.45	1156	43002	99.1349	1	10386	4923.25	1127	57260
IND2015/V1	5	1266288	1031804	234484	81.4826	3944	193471	99.7972	1	15324	6812.83	2868	194162	100	5	19868	9367.55	2772	195263	99.3506	1	18745	9605.92	1981	96630	99.5457	1	12767	6666.68	1765	74363	99.83	2	11080	5767.09	1637	93680	99.4502	8	17610	7872.15	1156	35867	99.654	1	13851	4183.98	1125	65444
IND2015/V2	5	1278192	1033844	244348	80.8833	3944	141926	100	2	9552	4907.45	2868	177089	100	41	18003	8479.36	2772	181630	99.3867	2	17959	8889.98	1981	115082	98.9904	1	22812	7806.64	1765	83711	99.7734	1	13086	6435.65	1637	74210	99.4502	11	12511	6190.33	1156	47084	99.5675	1	21555	5468.4	1125	108145
IND2015/V41	12	1221958	943210	278748	77.1884	3944	123246	99.4929	1	12722	4078.62	2904	183907	99.6212	1	16725	8194.14	2769	186687	99.7833	1	27308	8663.51	1981	46370	99.7981	1	5425	2993.43	1767	49928	99.4907	6	7898	3629.32	1645	106706	98.6626	2	16034	8446.62	1152	53314	98.7847	1	13215	5975.34	1112	54345
IND2015/V44	5	1370446	1133351	237095	82.6994	3944	172314	99.7718	1	14407	6049.14	2868	244115	100	2	24535	11799	2772	234002	100	2	29925	11505.2	1981	91151	100	2	12145	6277.99	1765	84467	99.83	1	12941	6545.38	1637	84406	99.5113	1	14546	7072.56	1156	38585	99.2215	2	14413	4513.63	1125	75062
IND2015/V44lamb	12	1127802	956908	170894	84.8472	3944	171772	99.8732	2	14992	6029.44	2904	157245	99.8967	1	13650	7472.83	2769	239931	99.5666	1	30155	11836.9	1981	85636	98.8894	2	13107	5962.5	1767	77570	99.6604	1	13664	6038.03	1645	54374	99.0881	1	7523	4541.68	1152	53287	100	12	13087	6252.33	1112	59296
IND2015/V	12	1287418	1062899	224519	82.5605	3944	193341	99.7718	2	18861	6630.8	2904	194012	99.6556	1	14771	8953.31	2769	216630	99.061	1	22903	10405.3	1981	79320	99.2933	1	11176	5329.36	1767	86876	99.4907	3	13640	6595.06	1645	77342	98.7842	3	13006	6298.92	1152	51583	98.8715	2	13800	5887.52	1112	66020
IND2015/K3	2	696008	556723	139285	79.988	3944	97327	99.6957	1	8796	3380.57	2943	101443	99.7282	7	11853	4671.82	2772	98263	99.4949	3	12294	4782.83	1981	73064	98.8894	1	10335	5046.85	1765	32812	99.9433	1	5114	2506.32	1635	21546	99.9388	3	3195	1751.12	1156	22048	99.2215	1	7333	2521.44	1125	48203
IND2015/K4	4	859388	698647	160741	81.2959	3944	151085	100	2	15072	5317.5	2926	99834	100	2	10974	4670.69	2769	136363	99.7111	1	17128	6696.62	1981	97148	99.8486	1	13917	6766.32	1765	41177	99.83	1	6317	3179.42	1638	53309	99.7558	1	7467	4427.89	1154	22276	97.1404	2	7663	2571.11	1125	45575
IND2015/K9	2	1249346	1022814	226532	81.868	3944	180746	99.7465	2	13074	6294.66	2943	163435	99.7282	1	13653	7546.14	2772	246529	99.3146	1	32741	12024.8	1981	102052	99.1923	1	11887	6962.75	1765	70239	99.6601	1	11274	5406.34	1635	52535	99.5107	1	9224	4320.84	1156	50657	100	1	15328	5772.07	1125	65051
IND2015/K13	1	1107582	918172	189410	82.8988	3944	111358	99.7718	1	7998	3866.52	2940	118718	99.7959	1	11148	5509.04	2772	191982	99.3146	1	16971	9425.04	1981	66376	99.6466	1	7938	4508.81	1765	64900	99.83	1	9261	4968.65	1635	71341	99.5107	1	17887	5827.4	1154	75628	99.3068	1	28110	8663.43	1125	72219
IND2015/K14	2	1302192	1086216	215976	83.4144	3944	166118	99.9493	1	19666	5777.52	2943	205820	99.6262	1	20497	9563.63	2772	232037	99.026	1	31669	11339.6	1981	96282	99.1923	1	12573	6575.52	1765	67592	99.6601	3	10518	5172.62	1635	66667	100	1	14679	5500.68	1156	44670	99.481	1	16012	5105.8	1125	66647
IND2015/6PK	4	1161222	925009	236213	79.6582	3944	159707	100	1	15067	5525.96	2926	122497	100	3	12518	5634.44	2769	173286	99.7111	1	26936	8394.58	1981	132974	99.0409	1	17906	9129.32	1765	61483	99.83	1	8382	4675.61	1638	78657	99.5116	3	14115	6425.8	1154	33702	99.1334	2	11513	3849.1	1125	64577
IND2014/10NLG	5	1170744	851528	319216	72.7339	3944	94581	99.7211	1	9043	3288.86	2868	220870	100	3	26890	10601.6	2772	185522	99.1342	1	26135	9032.77	1981	57860	98.5866	1	7928	3931.21	1765	53053	99.83	2	8301	4058.19	1637	53617	99.4502	3	9987	4453.96	1156	27345	100	1	11089	3166.75	1125	61056
IND2015/7A	1	1391952	1169799	222153	84.0402	3944	219707	99.9493	2	18202	7673.67	2940	180214	99.7959	6	18476	8407.05	2772	247433	99.3146	1	34937	12081.4	1981	94700	100	1	12397	6473.31	1765	76686	99.6034	5	15216	5909.69	1635	89126	98.9602	3	15413	7359.77	1154	53779	99.3068	3	17374	6154.81	1125	68577
IND2015/14A	2	1279934	978978	300956	76.4866	3944	164674	99.8732	5	13065	5695.78	2943	153940	99.7282	29	14396	7056.66	2772	209731	99.4949	1	25132	10202.8	1981	130857	98.8894	2	15606	8958.47	1765	72278	99.8867	1	11590	5530.96	1635	37468	99.9388	3	5624	3028.28	1156	45512	99.308	1	13717	5156.17	1125	79689
1 Total number of reads obtained (whole genome)
2 Total number of reads mapped to reference genome (whole genome)
3 Total number of unmapped reads (whole genome)
4 Percentage of total reads mapped to reference genome (whole genome)
5 Length in base pair of each reference segment
6 Number of reads mapped to each segment of each reference genome
7 Percentage of reference sites covered
8 Minimum coverage observed across each segment of the genome
9 Maximum coverage observed across each segment of the genome
10 Average coverage across each segment of the genome
[truncated: 16 more columns]
