# Supplementary material for: Contrasting selective patterns across the segmented genome of bluetongue virus in a global reassortment hotspot
Source: Virus Evol. 2019 Aug 5;5(2):vez027. doi: 10.1093/ve/vez027 (PMC6680063; doi:10.1093/ve/vez027)
Supplement: vez027_Supplementary_Data [file vez027_supplementary_data.zip › TableS3_rev3.xlsx]

## Sheet: Sheet1
Table S3: Rates of nucleotide substitution and root height of each segment of BTV
		CoVa				Substitution rate (subs/site/year)				Estimated date of MRCAc
	BTV-10 excluded	Mean	Median	95% HPDb lower	95% HPDb upper	Mean	Median	95% HPDb lower	95% HPDb upper	Mean	Median	95% HPDb lower	95% HPDb upper
Seg-1	No	3.1745	3.1331	2.3747	4.1179	0.00114	0.0011338	0.00079853	0.0014658	1953.15	1953.65	1941.08	1960.88
	Yes	1.495	1.4322	0.9312	2.2233	0.00038377	0.00038191	0.0002831	0.00049647	1951.44	1952.87	1938.52	1960.84
Seg-2	No	4.6021	4.5887	3.9847	5.2644	0.0146	0.0145	0.0106	0.0186	1936.78	1938.22	1917.6	1953.97
	Yes	3.5797	3.46	3.0182	4.7425	0.0131	0.013	0.00931	0.0171	1930.28	1932.38	1905.31	1950.57
Seg-3	No	4.433	4.3138	2.6438	6.2642	0.001344	0.0013337	0.00095522	0.0017599	1956.47	1957.48	1949.47	1960.94
	Yes	2.981	2.8878	1.8349	4.3038	0.00055368	0.00056224	0.00037713	0.00071582	1955.71	1957.35	1946.21	1960.97
Seg-4	No	3.044	2.9593	2.0391	4.212	0.001279	0.001272	0.00090924	0.0016303	1955.61	1956.58	1947.47	1960.87
	Yes	1.634	1.574	0.945	2.4268	0.00044527	0.00044438	0.00032654	0.00055691	1954.44	1955.33	1945.6	1960.91
Seg-5	No	3.8813	3.8217	2.6404	5.0464	0.001131	0.0011243	0.00084956	0.0014063	1955.25	1955.38	1947.41	1960.82
	Yes	3.6937	3.6066	2.4208	5.1109	0.0010169	0.0010115	0.00075457	0.0013097	1954.95	1955.85	1946.8	1960.78
Seg6	No	4.947	5.0327	3.568	5.791	0.0094012	0.0092651	0.0059587	0.0131	1945.81	1946.43	1927.45	1960.58
	Yes	5.221	5.2465	4.3128	6.2103	0.0085676	0.0084287	0.0053779	0.012	1945.63	1947.08	1927.9	1960.53
Seg-7	No	5.355	5.2967	3.9681	6.7919	0.002281	0.0022505	0.0015428	0.0031136	1954.33	1955.63	1944.2	1960.89
	Yes	5.3948	5.36554	3.9872	6.8888	0.0021509	0.0021191	0.001382	0.0029618	1954.15	1955.45	1943.82	1960.81
Seg-8	No	3.047	2.9685	1.9796	4.2105	0.001219	0.0012072	0.00085441	0.0016261	1956.07	1956.97	1948.57	1960.92
	Yes	1.3799	1.341	0.8008	2.0321	0.00040473	0.00040468	0.00028003	0.00053123	1954.36	1955.49	1944.36	1960.99
Seg-9	No	3.452	3.3878	2.4371	4.6798	0.0007811	0.00077658	0.00052907	0.0010545	1949.5	1951.07	1934.31	1960.76
	Yes	3.2148	3.1548	2.2236	4.2951	0.00088371	0.00087728	0.0006018	0.0011808	1950.64	1952.07	1936.83	1960.76
Seg-10	No	2.279	2.21	1.4524	3.1725	0.001058	0.0010425	0.00073069	0.0014121	1956.63	1957.42	1950.43	1960.87
	Yes	0.4934	0.4824	2.354e-06	0.9917	0.00039334	0.00038916	0.00028394	0.00050639	1955.4	1956.03	1948.56	1960.8
a Coefficient of Variation
b Highest Posterior Density
c Most Recent Common Ancestor
