# Supplementary material for: Contrasting selective patterns across the segmented genome of bluetongue virus in a global reassortment hotspot
Source: Virus Evol. 2019 Aug 5;5(2):vez027. doi: 10.1093/ve/vez027 (PMC6680063; doi:10.1093/ve/vez027)
Supplement: vez027_Supplementary_Data [file vez027_supplementary_data.zip › TableS4_rev3.xlsx]

## Sheet: Sheet1
Table S4: PAML selection analysis
			Likelihod Ratio Tests
Segment	Model	LnLikelihood	Test	Likelihood Ratio	p-value
Seg-1	M0	-11927.1	M0-M3	122.302	1.72171e-25
	M1a	-11875.9	M1a-M2a	0.001544	0.999228
	M2a	-11875.9	M7-M8	4.54184	0.103217
	M3	-11865.9
	M7	-11868.4
	M8	-11866.1
Seg-2	M0	-30292.6	M0-M3	1454.99	0
	M1a	-30084.8	M1a-M2a	0	1
	M2a	-30084.8	M7-M8	3.47928	0.175584
	M3	-29565.1
	M7	-29560.2
	M8	-29558.4
Seg-3	M0	-6884.23	M0-M3	3.27239	0.513319
	M1a	-6884	M1a-M2a	0.000836	0.999582
	M2a	-6884	M7-M8	-0.007464	1
	M3	-6882.6
	M7	-6882.62
	M8	-6882.63
Seg-4	M0	-5807.64	M0-M3	66.826	1.0608e-13
	M1a	-5780.12	M1a-M2a	-2e-06	1
	M2a	-5780.12	M7-M8	0.143738	0.930653
	M3	-5774.23
	M7	-5775.83
	M8	-5775.75
Seg-5	M0	-4550.21	M0-M3	32.6174	1.43051e-06
	M1a	-4537.24	M1a-M2a	0	1
	M2a	-4537.24	M7-M8	-0.001834	1
	M3	-4533.9
	M7	-4534.19
	M8	-4534.19
Seg-6	M0	-9995.59	M0-M3	400.244	2.46305e-85
	M1a	-9992.67	M1a-M2a	0	1
	M2a	-9992.67	M7-M8	0	1
	M3	-9795.47
	M7	-9801.34
	M8	-9801.34
Seg-7	M0	-3593.04	M0-M3	7.84167	0.0975532
	M1a	-3593.04	M1a-M2a	0.005546	0.997231
	M2a	-3593.04	M7-M8	-0.006466	1
	M3	-3589.11
	M7	-3589.24
	M8	-3589.24
Seg-8	M0	-3076.4	M0-M3	75.0276	1.96596e-15
	M1a	-3045.57	M1a-M2a	0	1
	M2a	-3045.57	M7-M8	6.17038	0.0457214
	M3	-3038.88
	M7	-3042.56
	M8	-3039.48
Seg-9	M0	-3792.75	M0-M3	77.0191	7.45114e-16
	M1a	-3755.02	M1a-M2a	0	1
	M2a	-3755.02	M7-M8	0.919884	0.63132
	M3	-3754.24
	M7	-3754.92
	M8	-3754.46
Seg-9 NS4	M0	-522.55	M0-M3	0	1
	M1a	-522.551	M1a-M2a	0.00075	0.999625
	M2a	-522.55	M7-M8	0	1
	M3	-522.551
	M7	-522.414
	M8	-522.414
Seg-10	M0	-1836.66	M0-M3	13.6752	0.00840715
	M1a	-1831.1	M1a-M2a	0	1
	M2a	-1831.1	M7-M8	2.65726	0.26484
	M3	-1829.82
	M7	-1831.15
	M8	-1829.83
Seg-10 NS5	M0	-390.263	M0-M3	3.11286	0.539119
	M1a	-399.116	M1a-M2a	20.0891	4.34227e-05
	M2a	-389.071	M7-M8	20.0891	4.34227e-05
	M3	-388.707
	M7	-399.116
	M8	-389.071
